# Supplementary material for: Validity of Dietary Assessment in Athletes: A Systematic Review
Source: Nutrients. 2017 Dec 2;9(12):1313. doi: 10.3390/nu9121313 (PMC5748763; doi:10.3390/nu9121313)
Supplement: Supplementary file 1 [file nutrients-09-01313-s001.zip]

Archive with 2 entries (2 files):
- Supplementary material 1.Search strategy and inclusion criteria.pdf
- Supplementary material 2.Quality ratings guide.pdf
